# Supplementary material for: Immunogenicity and Predictive Factors Associated with Poor Response after Severe Acute Respiratory Syndrome Coronavirus 2 Vaccination in Lung Transplant Patients
Source: Vaccines (Basel). 2024 Jul 22;12(7):822. doi: 10.3390/vaccines12070822 (PMC11281714; doi:10.3390/vaccines12070822)
Supplement: Supplementary file 1 [file vaccines-12-00822-s001.zip]

Archive with 1 entries (1 files):
- vaccines-3079204-supplementary.pdf
